# Supplementary material for: Examination of the interrelationships between nutrition, environmental sustainability and food-processing: A concept study using model diets
Source: Curr Res Food Sci. 2023 Nov 4;7:100627. doi: 10.1016/j.crfs.2023.100627 (PMC10681926; doi:10.1016/j.crfs.2023.100627)
Supplement: Multimedia component 1 [file mmc1.xlsx]

## Sheet: Meal plans
Day	Meal Type	Healthy Plan	Unhealthy Plan	Healthy (plant-based, processed)	Healthy (plant-based)
1	Breakfast	Porridge with low-fat milk, raspberries and wholemeal/grain toast	White toast with butter, eggs, sausages, rashers, black pudding and tea with whole milk	Porridge with unsweetened soya milk, raspberries and wholemeal/grain toast	Porridge with unsweetened soya milk, raspberries and wholemeal/grain toast
	Lunch	Egg, lettuce and tomato sandwich with low-fat yoghurt and oranges	Sandwich with butter and rashers, chocolate biscuits, sugar sweetended beverage (cola) and crisps	Vegeburger sandwich with soya yoghurt and oranges	Tofu sandwich with soya yoghurt and oranges
	Dinner	Pork and vegetable noodle stir fry	Roast beef, mashed potatoes, peas, carrots, tea with whole milk, and banoffee pie	Quorn pieces, carrots, mushrooms, and green beans stir fry with wholewheat noodles	Chickpea, carrot, green bean and mushroom stir fry with wholewheat noodles
	Mid-morning snack	Pear	Milk chocolate and tea with whole milk	Pear	Pear
	Afternoon snack	Apple	Crisps and chocolate	Apple	Apple
	Evening snack	Wholegrain cereal with low-fat milk and banana	Chocolate biscuits	Wholegrain cereal with unsweetened soya milk and banana	Wholegrain cereal with unsweetened soya milk and banana
2	Breakfast	Wholegrain cereal with low-fat milk and oranges	White bread with butter and rashers, tea with whole milk and sugar and chocolate bisucits	Wholegrain cereal with unsweetened soya milk and oranges	Wholegrain cereal with unsweetened soya milk and oranges
	Lunch	Chicken, tomato and cucumber sandwich with low-fat yougurt and banana	Battered chicken in a white bread roll with butter, chocolate biscuits, chocolate cake and tea with whole milk	Vegetarian sausage, cucumber, lettuce and tomato sandwich with soya yoghurt and banana	Lettuce, tomato and cucmber sandwich with soya yoghurt and banana
	Dinner	Beef chili with rice and side salad	Battered chicken and chips with tea and sugar sweetened beverage (cola).	Quorn chili with brown rice and side salad	Lentil and kidney bean chili with brown rice and side salad
	Mid-morning snack	Pear	Milk chocolate with tea and whole milk	Pear	Pear
	Afternoon snack	Reduced-fat cheese and wholemeal/grain crackers	Crisps and chocolate	Peanut butter and wholemeal/grain crackers	Avocado and wholemeal/grain crackers
	Evening snack	Peanut butter on wholemeal/grain bread	Biscuits with chocolate cake	Peanut butter on wholemeal/grain bread	Avocado on wholemeal/grain toast
3	Breakfast	Wholegrain cereal with low-fat milk and apple	White toast with butter, eggs, sausages, rashers, crisps and tea with whole milk	Wholegrain cereal with unsweetened soya milk and apple	Wholegrain cereal with unsweetened soya milk and apple
	Lunch	Egg, lettuce, cucumber and tomato sandwich with low-fat yoghurt and oranges	Sandwich with butter and rashers, chocolate biscuits, with tea and whole milk	Vegeburger sandwich with soya yoghurt and oranges	Avocado, lettuce, tomato, cucumber and onion sandwich with soya yoghurt and oranges
	Dinner	Salmon darne with potatoes, carrots and brocolli	Roast chicken, mashed potatoes, carrots, sugar sweetened beverage (cola)	Quorn pieces with potatoes, carrots and brocolli	Tempeh burger with potatoes, carrots and brocolli
	Mid-morning snack	Low-fat milk and grapes	Chocolate biscuits with tea and whole milk	Unsweetened soya milk and grapes	Unsweetened soya milk and grapes
	Afternoon snack	Kiwis	Milk chocolate, crisps and tea with whole milk	Kiwis	Kiwis
	Evening snack	Banana on wholemeal/grain toast	Crisps, milk chocolate and tea with whole milk	Banana on wholemeal/grain toast	Banana on wholemeal/grain toast
4	Breakfast	Porridge with low-fat milk and raspberries	White bread with butter and rashers, crisps and tea with whole milk and sugar	Porridge with unsweetened soya milk and raspberries	Porridge with unsweetened soya milk and raspberries
	Lunch	Chicken, reduced-fat cheese and coleslaw panini with side salad	Sandwich with butter, eggs, sausages, rashers and tea with whole milk and sugar	Vegetarian sausage, lettuce, cucumber and tomato sandwich with soya yoghurt	Lentil, cucumber, lettuce and tomato sandwich with soya yoghurt
	Dinner	Chicken and vegetable stir fry with rice and oranges	Chicken curry with white rice and sugar sweetended beverage (cola)	Quorn pieces, onion, peppers and mushrooms stir fried with brown rice and oranges	Kidney bean, onion, mushroom and peppers stir fry with brown rice rice and oranges
	Mid-morning snack	Reduced-fat cheese and wholemeal/grain crackers	Chocolate biscuits with tea and whole milk	Peanut butter and wholemeal/grain crackers	Avocdao and wholemeal/grain crackers
	Afternoon snack	Grapes and low-fat yoghurt	Milk chocolate with tea and whole milk	Grapes and soya yoghurt	Grapes and soya yoghurt
	Evening snack	Banana	Crisps, milk chocolate and tea with whole milk and sugar	Banana	Banana

## Sheet: Food process flows
Food	Processes	Number of Processes
Pasta	Milling - Mixing - Extrusion - Pre-drying - Drying - Cutting	6
Wholewheat noodles	Milling - Mixing - Extrusion - Pre-drying - Drying - Cutting	6
Brown rice	Cleaning - Dehusking/Milling	2
Wholemeal/grain bread	Sifting - mixing - Fermentation - Dividing/Shaping/Proofing - Proofing - Baking - Panning/Depanning - Cooling - Slicing	9
Wholegrain cereal	Milling - Mixing - Extrusion - Flaking - Drying - Toasting/Drying - Cooling	7
Porridge	Cleaning/Grading - Dehulling - Heating - Drying - Cutting/flaking/grinding	5
Wholemeal/grain crackers/biscuit	Mixing - Fermentation - Forming - Baking - Cooling	5
Low-Fat Milk	Separation - Standarisation - Pasteurisation - Homogenisation	4
Low Fat Yoghurt	Standardisation - Pre-heating - Homogenisation - Heating - Cooling - Fermentation - Fruit addition	7
Low-Fat Custard	Mixing - heating - mixing	3
Reduced-Fat Cheese	Standardisation - Pasteurisation - Cooling - Starter culture addition - Renneting - Cutting curd - Cooking - Draining whey - Cheddaring of curd - Plasticising - Moulding - Immersion in chilled brine	12
Eggs	Cleaning - Grading	2
Potatoes	Cleaning - Grading	2
Low-Fat Coleslaw	Chopping - mixing	2
Canned Beans	Cleaning/Conditioning - Washing - Soaking - Blanching - Canning	5
Carrots	Cleaning - Grading	2
Cucumber	Cleaning - Grading	2
Lettuce	Cleaning - Grading	2
Tomato	Cleaning - Grading	2
Onion	Cleaning - Grading	2
Celery	Cleaning - Grading	2
Peppers	Cleaning - Grading	2
Broccolli	Cleaning - Grading	2
Mushrooms	Cleaning - Grading	2
Green Beans	Cleaning - Grading	2
Vegetables in Sauce	Cleaning - grading - Chopping - mixing	4
Canned Tomatoes	Cleaning - Grading - Peeling - Grading - Canning - Pasteurisation	6
Orange Juice	Cleaning - Grading - Extraction - Filtration - Concentration - Pasteurisation	6
Banana	Cleaning - Grading	2
Strawberries	Cleaning - Grading	2
Grapes	Cleaning - Grading	2
Apple	Cleaning - Grading	2
Raspberries	Cleaning - Grading	2
Pear	Cleaning - Grading	2
Kiwifruit	Cleaning - Grading	2
Oranges	Washing - Grading - Waxing - Drying - Sizing	5
Salmon	Grading - De-heading - Gutting - Fin removal - Washing - Filleting	6
Beef Mince	De-boning - Separation - Sorting/Grading - Mincing	4
Pork	De-boning - Separation - Sorting/Grading - Mincing	4
Chicken	De-boning - Separation - Sorting/Grading - Mincing	4
Peanut Butter	Washing - Sorting - Deshelling - Soaking - Drying - Roasting - Dehusking - Milling	8
White Bread	Sifting - mixing - Fermentation - Dividing/Shaping/Proofing - Proofing - Baking - Panning/Depanning - Cooling - Slicing	9
Butter	Standardisation - Pasteurisation - Cooling - Ageing - Churning - Washing - Salting/Working	7
Tea with whole milk	Withering - Crushing - Drying - Milling - Blending - Measuring	6
Sugar	Milling - Purification - Evaporation - Crystalisation - Centrifugation	5
Sausages	Chopping - Blending - Mixing/Emulsification - Filling - Smoking/Fermentation - Cooking	6
Rashers	Cutting/deboning - injecting - moulding/shaping - drying/smoking - cutting	5
Black Pudding	mixing - cooking - filling	3
Deli Ham	Cuttin/Deboning - Brining - Tumbling - Forming - Cooking - Cooling - Slicing	7
Biscuits	Mixing - sheeting/rolling - cutting - printing - baking - cooling	6
Sugar Sweetended Beverage (cola)	Mixing/blending - carbonation - chilling	3
Crisps	Sorting - washing - peeling - blanching - drying - frying - flavouring	7
Potatoes Mashed	Cleaning - Grading - peeling - cooking - mashing	5
Roast Beef	De-boning - Separation - Sorting/Grading - Washing	4
Peas	Sorting/Grading - Washing - Peeling - Blanching - Freezing	5
Banofee Pie	Creaming - Mixing - Greasing - Pouring - Baking - Cooling	6
Scone	Mixing - Greasing - Pouring - Baking - Cooling	5
Jam	Grading - Washing - Peeling/cutting - Blending - Simmering - Stirring - Boiling	7
Fried Battered Chicken	Debonnig - cutting - mixing - cooking - cooling	5
White Bread Roll	Sifting - mixing - Fermentation - Dividing/Shaping/Proofing - Panning - Proofing - Baking - Depanning - Cooling - Slicing	10
Chocolate Fudge Cake	Creaming - Mixing - Greasing - Pouring - Baking - Cooling	6
Chips	Cleaning - Grading - peeling - cutting - cooking	5
Roast Chicken	De-boning - Separation - Sorting/Grading - Washing	4
Milk Chocolate	Mixing - mixing - moulding - cooling	4
White Rice	Cleaning - Dehusking/Milling	2
Chicken Curry	De-boning - Separation - Sorting/Grading - Washing - Mincing	5
Unsweetended Soya Milk	Washing - soaking - scrubbing - heating - grinding - cooking - homogenisation - clarification	8
Vegeburger	Grinding/cutting - mixing - heating	3
Soya Yoghurt	mixing - homogenisation - cooling - innoculation - incubation - fermentation - cooling	7
Quorn Pieces	mixing - fermentation - rna reduction - centrifugation - chilling	5
Vegetarian Sausage	Grinding/cutting - mixing - heating	3
Quorn Chili	mixing - fermentation - rna reduction - centrifugation - chilling	5
Tofu	Cooling - coagulation - soaking - cutting - freezing - thawing - pressing - drying - gas treatment	9
Chickpeas	Cleaning/Conditioning - Washing - Blanching - Canning	4
Lentils	Separating - Peeling - grading - spliting - polishing - sorting	6
Kidney Beans	Cleaning/Conditioning - Washing - Blanching - Canning	4
Avocado	Cleaning - Grading	2
Tempeh Burger	Cleaning - boiling - dehulling - soaking - boiling - draining/cooling - innoculation - incubating	8

## Sheet: Data summary per 100g food
Food Name	Portion Size (g)	M&W Code (food comp)	Specific Energy (MJ/portion)	Mean Greenhouse Gas Emissions (kg/portion) (1a-Scheelbeek et al. 2020)	Blue Water Footprint (m3/portion) (1a-Scheelbeek et al. 2020)	Cropland Use (m2/portion) (2a-Springmann et al. 2018)	Protein (g/portion)	Fat (g/portion)	Carbohydrate (g/portion)	Energy (kcal/portion)	Energy (kJ/portion)	Starch (g/portion)	Total sugars (g/portion)	Non-starch polysaccharide (g/portion)	AOAC fibre (g/portion)	Saturated fatty acids (g/portion food)	Total n-6 polyunsaturated fatty acids (g/portion food)	Total n-3 polyunsaturated fatty acids (g/portion food)	cis-Monounsaturated fatty acids (g/portion Food)	Monounsaturated fatty acids (g/portion food)	cis-Polyunsaturated fatty acids (g/portion Food)	Polyunsaturated fatty acids (g/portion food)	Saturated fatty acids excluding branch (g/portion food)	Total branched chain (g/portion food)	Total Trans fatty acids (g/portion food)	Cholesterol (mg/portion)	Sodium (mg/portion)	Calcium (mg/portion)	Vitamin D (µg/portion)	Riboflavin (mg/portion)	Vitamin B12 (µg/portion)	Vitamin C (mg/portion)	Number of Processes
Pasta	100	11-722	0.207857	0.1	0	0.336	4.4	0.6	31.5	141	601	30.5	1	1.5	1.7	0.09	0.23	0.01	0.07	0.07	0.25	0.25	0.09	0	0	0	3	27	0	0.01	0	0	6
Wholewheat noodles	100	11-724	0.155629	0.1	0	0.336	5.8	1	35.7	166	707	35.7	0	2.2	3	0.15	0.33	0.02	0.14	0.14	0.35	0.35	0.15	0	0	0.9	141	43	0.1	0	0	0	6
Brown rice	100	11-869	0.1034	0.313	0.1071	0.351	3.6	0.9	29.2	132	562	29	0.1	0.9	1.5	0.17	0.3	0.01	0.3	0.3	0.31	0.31	0.17	0	0	0.1	4	17	0	0	0	0	2
Wholemeal/grain bread	100	11-981	0.3474	0.097	0	0.336	9.4	2.5	42	217	922	39.3	2.8	5	7	0.46	0	0	0.58	0.59	0.82	0.82	0	0	0.04	0	400	106	0	0.05	0	0	9
Wholegrain cereal	100	11-763	1.209	0.14	0.0229	0.336	9.6	2.2	73.3	333	1417	52.3	21	12.8	13.4	0.31	0.98	0.07	0.22	0.22	1.06	1.06	0.31	0	0	0	360	44	4.6	1.4	2.3	0	7
Porridge	100	11-789	0.08	0.141	0.0109	0.614	4.6	2.3	12.1	84	357	8	4.1	0.9	1	1.03	0.33	0.02	0.64	0.69	0.35	0.35	1	0.03	0.06	2.7	39	117	0	0.14	0.3	1	5
Wholemeal/grain crackers/biscuit	100	11-1134	0.337333	0.18	0.0143	0.336	9.8	10.5	76.7	421	1781	75.9	0.8	0.5	5.4	3.38	0	0	0	4.31	0	1.83	0	0	0.02	1.3	161	80	0	0.09	0	0	5
Low-Fat Milk	100	12-512	0.143575	0.153	0.0024	0.134	3.5	1	4.8	41	173	0	4.8	0	0	0.6	0.03	0.01	0	0.23	0	0.04	0.6	0	0	4.8	44	123	0	0.23	0.9	2	4
Low Fat Yoghurt	100	12-380	0.446	0.2	0.0031	0.134	4.2	1.1	13.7	78	331	1	12.7	0.2	0.3	0.8	0	0	0	0.3	0	0	0	0	0	6	62	140	0	0.21	0.3	1	7
Low-Fat Custard	100	12-574	0.341906	0.153	0.0028	0.134	4	0.3	16.5	81	345	5.1	11.3	0	0	0.16	0	0	0	0.07	0	0.02	0	0	0	4.2	69	145	0	0.23	0.9	1	3
Reduced-Fat Cheese	100	12-548	0.436143	0.887	0.0132	0.134	27.9	22.1	0.8	314	1305	0.7	0.1	0	0	13.8	0	0	0	6.5	0	0.6	0	0	0	60	720	840	0.1	0.53	1.3	0	12
Eggs	100	12-940	0.002916	0.47	0.0039	0.686	14.1	9.6	0	143	595	0	0	0	0	2.7	1.38	0.14	3.67	3.69	1.51	1.51	0	0	0.01	360	150	55	3.2	0.47	2	0	2
Potatoes	100	13-491	0.238	0.12	0.0046	0.069	2.5	0.2	22.6	97	413	21.2	1.4	1.4	2.6	0.1	0	0	0	0.04	0	0.04	0	0	0	0	2	11	0	0.02	0	6	2
Low-Fat Coleslaw	100	15-636	0.224	0.16	0.0007	0.049	0.9	9.1	6.5	110	456	0	6.5	1.8	1.6	0.73	1.63	0.73	5.51	5.51	2.36	2.36	0.73	0.01	0.01	11.9	197	40	0	0.42	0	1	2
Canned Beans	100	13-532	0.28675	0.215	0.0428	1.102	5	0.5	15	81	343	10.2	4.8	3.8	4.9	0.09	0.13	0.15	0.06	0.06	0.27	0.27	0	0	0	0	261	42	0	0.03	0	0	5
Carrots	100	13-497	0.022	0.128	0	0.069	0.5	0.5	6	29	123	0.3	5.5	2.1	2.8	0.15	0	0	0	0.16	0	0.11	0	0	0	0	29	31	0	0.02	0	3	2
Cucumber	100	13-523	0.01625	0.068	0.0016	0.049	1	0.6	1.2	14	60	0	1.2	0.7	0.7	0.03	0	0	0	0	0	0.08	0	0	0	0	4	21	0	0.02	0	2	2
Lettuce	100	13-520	0.01625	0.068	0.0016	0.049	1.2	0.1	1.4	11	48	0	1.4	1.3	1.5	0.03	0	0	0	0	0	0.08	0	0	0	0	9	24	0	0.05	0	1	2
Tomato	100	13-517	0.0105	0.096	0.0036	0.049	0.5	0.1	3	14	61	0	3	1	1	0.03	0	0	0	0.03	0	0.05	0	0	0	0	2	8	0	0.01	0	22	2
Onion	100	13-499	0.01625	0.068	0.0016	0.069	1	0.1	8	35	150	0	6.2	1.1	2.2	0	0	0	0	0	0	0.07	0	0	0	0	3	30	0	0.02	0	3	2
Celery	100	13-636	0.01625	0.068	0.0016	0.049	0.5	0.1	1.4	9	36	0	1.4	1.1	1.5	0	0	0	0	0.03	0	0.07	0	0	0	0	77	41	0	0.02	0	1	2
Peppers	100	13-524	0.01625	0.068	0.0016	0.049	0.8	0.2	4.3	21	89	0	4.2	1	2.2	0.05	0	0	0	0	0	0.1	0	0	0	0	1	7	0	0.06	0	126	2
Broccolli	100	13-503	0.01625	0.068	0.0016	0.049	3.3	0.5	2.8	28	120	0.7	1.6	2.3	2.8	0.12	0	0	0	0.05	0	0.2	0	0	0	0	6	35	0	0.06	0	44	2
Mushrooms	100	13-505	0.01625	0.068	0.0016	0.049	1	0.2	0.3	7	29	0	0.3	1.2	0.7	0.04	0	0	0	0	0	0.11	0	0	0	0	4	3	0	0.27	0	1	2
Green Beans	100	13-515	0.01625	0.05	0.004	0.049	2.1	0.3	4	26	108	0.9	3	2.5	4.1	0.06	0	0	0	0	0	0.18	0	0	0	0	0	61	0	0.08	0	6	2
Vegetables in Sauce	100	0	0.01625	0.068	0.0016	0.049	1.63333	0.816667	14.15	67	284.333	1.6	11.9167	1.5	2.15	0.09	0	0	0	0.28	0	0.343333	0	0	0	0	287.667	20.8333	0	0.131667	0	44.3333	4
Canned Tomatoes	100	13-530	0.28675	0.096	0.0036	0.049	1.1	0.1	3.8	19	80	0	3.8	0.7	0.8	0.01	0	0	0	0.01	0	0.04	0	0	0	0	5	11	0	0.04	0	11	6
Orange Juice	100	14-329	0.183333	0.101	0.0157	0.094	0.9	0	8.6	36	153	0	8.6	0.2	0	0	0	0	0	0	0	0	0	0	0	0	1	8	0	0.02	0	40	6
Banana	100	14-347	0.01625	0.09	0.0049	0.094	0.8	0	12.8	51	217	1.4	11.4	0.5	0.9	0.03	0	0	0	0	0	0.03	0	0	0	0	0	4	0	0.03	0	5	2
Strawberries	100	14-324	0.01625	0.163	0.0082	0.118	0.6	0.5	6.1	30	126	0	6.1	1	3.8	0.04	0	0	0	0.07	0	0.29	0	0	0	0	1	17	0	0.02	0	57	2
Grapes	100	14-350	0.01625	0.163	0.0082	0.118	0.7	0.2	16.1	65	277	0	16.1	0.7	1.3	0.06	0	0	0	0.01	0	0.06	0	0	0	0	1	10	0	0.01	0	2	2
Apple	100	14-346	0.333	0.07	0.0052	0.118	0.5	0.4	10	43	183	0	10	1.1	1	0.1	0	0	0	0.03	0	0.17	0	0	0	0	1	5	0	0.03	0	5	2
Raspberries	100	14-375	0.01625	0.163	0.0082	0.118	0.8	0.3	5.1	25	106	0	5.1	2.5	3.7	0.1	0	0	0	0.1	0	0.1	0	0	0	0	0	16	0	0.01	0	19	2
Pear	100	14-361	0.01625	0.07	0.0052	0.118	0.3	0.1	9.2	37	156	0	9.2	1.4	2.3	0.01	0	0	0	0.03	0	0.03	0	0	0	0	1	6	0	0.03	0	3	2
Kiwifruit	100	14-373	0.01625	0.163	0.0082	0.094	0.6	0.7	6.2	32	134	0.2	6	1.4	2	0.05	0.08	0.29	0.07	0.07	0.38	0.38	0.05	0	0	0	1	24	0	0	0	52	2
Oranges	100	14-360	0.01625	0.04	0.0093	0.094	0.8	0.2	5.8	27	114	0	5.8	1.7	1.2	0.04	0	0	0	0.04	0	0.05	0	0	0	0	0	17	0	0.02	0	37	5
Salmon	100	16-359	0.057	0.455	0.0256	0.151	25.2	14.6	0	232	969	0	0	0	0	2.76	0.74	3.1	5.78	5.78	3.89	3.89	2.69	0.07	0	67.2	49	11	7.3	0.09	2.5	0	6
Beef Mince	100	18-469	0.215	1.04	0.0127	0.421	19.7	16.2	0	225	934	0	0	0	0	6.94	0.36	0.12	6.3	6.94	0.3	0.48	6.94	0.34	0.81	60	80	9	0.7	0.13	2	0	4
Pork	100	18-535	0.611667	0.885	0.0321	0.608	33.3	11.5	0	237	991	0	0	0	0	4.27	1.5	0.12	4.78	4.8	1.63	1.63	4.25	0.02	0.02	85.9	54	6	1.3	0.16	0.5	0	4
Chicken	100	18-323	0.343	0.35	0.0038	0.659	32	2.2	0	148	626	0	0	0	0	0.6	0.41	0.11	1.13	1	0.52	0.4	0.75	0.01	0.03	94	55	6	0.3	0.13	0	0	4
Peanut Butter	100	14-892	0.0108	0.157	0.1415	0.639	22.8	51.8	13.1	607	2514	6.4	6.7	5.4	6.6	12.78	16.84	0	19.02	19.91	16.84	16.84	12.78	0	0	0	350	37	0	0.09	0	0	8
White Bread	100	11-1145	0.3474	0.097	0	0.336	8.7	2.1	48.7	236	1004	45.8	3	2.1	2.9	0	0	0	0	0	0	0	0	0	0.02	0	400	155	0	0.07	0	0	9
Butter	100	17-685	0.199571	0.9	0.0194	0.134	0.6	82.2	0.6	744	3059	0	0.6	0	0	52.09	1.41	0.68	18.48	20.91	2.27	2.83	0	1.8	2.87	213.2	730	18	0.9	0.07	0.3	0	7
Tea with whole milk	100	17-168	2.286	0.033	0.0221	0.134	0.4	0.4	0.5	8	32	0	0.5	0	0	0.3	0	0	0	0.1	0	0	0	0	0	2	6	13	0	0.03	0	0	6
Sugar	100	17-063	0.3735	0.032	0.0001	0.167	0	0	105	394	1680	0	105	0	0	0	0	0	0	0	0	0	0	0	0	0	5	10	0	0	0	0	5
Sausages	100	19-512	0.39	0.885	0.0321	0.608	13.9	23.9	9.9	308	1279	8.4	1.6	0.7	2.1	8.5	3.09	0.33	10.17	10.3	3.43	3.5	8.46	0.02	0.13	53	640	110	1.1	0.13	1	5	6
Rashers	100	19-659	0.85	1.07	0.0321	0.608	23.4	22.1	0	293	1216	0	0	0	0	8.3	0	0	0	9.3	0	2.9	0	0	0.1	80	1390	7	0.6	0.16	1	0	5
Black Pudding	100	19-114	0.39	1.15	0.0594	0.608	10.3	21.5	16.6	297	1236	16.4	0.2	0.2	0	8.5	0	0	0	8.1	0	3.6	0	0	0	68	940	120	0.7	0.07	1	0	3
Deli Ham	100	19-496	0.502667	1.07	0.0321	0.608	18.4	3.3	1	107	451	0	1	0	0.1	1.1	0.44	0.06	1.37	1.39	0.51	0.52	1.08	0.02	0	58	800	7	0	0.17	1	0	7
Biscuits	100	11-809	0.458	0.814	0.0135	0.336	6.4	27.2	62.8	506	2120	23.5	39.3	2.2	1.7	15.06	1.74	0.09	8.74	8.84	1.83	1.83	14.92	0.06	0.09	16.6	229	163	0	0.19	0	0	6
Sugar Sweetended Beverage (cola)	100	17-175	0.1984	0.04	0.0001	0.167	0	0	10.9	41	174	0	10.9	0	0	0	0	0	0	0	0	0	0	0	0	0	5	6	0	0	0	0	3
Crisps	100	17-693	1.76	0.247	0.0092	0.069	6.6	21.5	63.5	458	1924	62	1.5	5.9	0	1.85	1.82	0.05	16.73	16.75	1.87	1.87	1.85	0.01	0.02	0	730	36	0	0.14	0	14	7
Potatoes Mashed	100	13-553	0.238	0.308	0.0017	0.069	1.9	3.9	15.9	102	430	14.9	1	0.9	1.4	2.42	0	0	0	0.97	0	0.14	0	0	0.13	9.9	36	14	0	0.02	0.1	8	5
Roast Beef	100	18-089	0.215	1.65	0.0205	0.421	29.9	11.4	0	222	930	0	0	0	0	4.8	0.44	0.11	4.81	5.2	0.43	0.5	4.57	0.21	0.44	71	62	5	0.4	0.3	2	0	4
Peas	100	13-564	0.858333	0.255	0.0013	1.102	5.3	0.9	8	59	251	6.3	1.7	5.1	5.3	0.2	0	0	0	0.1	0	0.4	0	0	0	0	0	30	0	0.07	0	1	5
Banofee Pie	100	12-394	0.329	0.205	0.0094	0.336	3.8	20	32.9	319	1331	11.4	20.9	2.5	1.8	11.2	0	0	0	6.9	0	1.1	0	0	0	0	164	84	0	0.12	0.3	0	6
Scone	100	11-993	0.3474	9.7e-05	0	0.336	6.5	11.2	56.2	338	1424	37.3	18.9	2	2.9	6.3	0	0	3.07	3.4	1.54	0.8	0	0	0	5.8	400	150	0	0.1	0	0	5
Jam	100	17-688	0.2245	0.296	0.0206	0.167	0.4	0	69.3	261	1116	0	69.3	0	1	0	0	0	0	0	0	0	0	0	0	0	46	10	0	0	0	0	7
Fried Battered Chicken	100	18-500	0.343	0.312	0.008	0.659	24.8	12.8	4.8	233	972	4.8	0	0.8	2.9	3.07	1.98	0.39	6.48	6.58	2.38	2.38	3.06	0.01	0.11	89.9	477	20	0	0.25	0.2	0	5
White Bread Roll	100	11-985	0.3474	0.097	0	0.336	9.2	2.2	54.9	262	1116	52.1	2.7	2.4	2.9	0.51	0	0	0.48	0.48	0.72	0.72	0	0	0	0	400	177	0	0.07	0	0	10
Chocolate Fudge Cake	100	11-527	0.232	0.311	0.0126	0.336	5.2	14.3	55.7	358	1509	11.3	43.5	0.9	1.9	4.57	0	0	6.04	6.37	2.67	2.72	0	0	0.36	33	265	67	0.4	0.06	0	0	6
Chips	100	13-024	0.37	0.145	0.003	0.069	3.6	16.7	33.4	290	1213	32.5	0.9	2.2	0	3.1	0	0	0	4.2	0	8.6	0	0	0	0	78	16	0	0.07	0	13	5
Roast Chicken	100	18-342	0.343	0.35	0.0038	0.659	16.6	7.9	0	138	575	0	0	0	0	2.2	0	0	0	3.6	0	1.5	0	0	0.1	71	78	16	0	0.07	0	13	4
Milk Chocolate	100	17-648	1.155	0.107	0.0078	0.167	7.3	31.1	56	519	2171	0	56	1.3	2.3	18.71	1.03	0.1	9.44	9.6	1.13	1.13	18.59	0.12	0.16	22.1	89	226	0	0.53	2.1	0	4
White Rice	100	11-884	0.1034	0.313	0.1071	0.351	4.1	1.9	33.9	161	682	33.9	0	0	1.1	0.3	0.85	0.01	0.36	0.36	0.86	0.87	0.3	0	0.01	0	151	18	0	0	0	0	2
Chicken Curry	100	19-296	0.343	0.35	0.0038	0.659	12.4	9.8	4.9	156	652	1.3	3.6	1	1.4	3.3	1.58	0.42	3.77	4.02	1.91	2.05	3.18	0.08	0.29	46.2	220	60	0.3	0.14	0.5	0	5
Unsweetended Soya Milk	100	12-524	0.143575	0.088	0.0002	1.102	2.4	1.6	0.5	26	108	0	0.2	0.2	0.5	0.24	0.81	0.12	0.33	0.33	0.93	1.1	0.24	0	0	0	0	120	0.8	0.2	0.4	0	8
Vegeburger	100	15-656	3.717	0.16	0.0007	0.049	16.6	7.2	8	161	677	4.4	3.6	4.2	4.5	0	0	0	0	0	0	0	0	0	0	0	490	100	0	0	0	0	3
Soya Yoghurt	100	12-609	0.446	0.2	0.0031	1.102	3.3	2	11	72	306	0.3	10.7	0	1	0.32	1.03	0.15	0.4	0.4	1.18	1.18	0.32	0	0	0	24	120	0.8	0.21	0.4	0	7
Quorn Pieces	100	13-574	6.3	0.172	0.0047	0.25	14	1.4	1.1	73	307	0.7	0.4	0	8.3	0.4	0	0	0	0	0	0	0	0	0	0	300	0	0	0.39	0.3	0	5
Vegetarian Sausage	100	15-658	0.39	0.16	0.0007	0.049	14.9	9.4	9.2	179	748	2.9	1.3	2.6	0	2.33	1.65	0.19	2.07	4.07	1.53	1.85	2.33	0	0	0	550	136	0	0.14	0	0	3
Quorn Chili	100	15-720	6.3	0.172	0.0047	0.25	5.3	3.6	6.9	83	350	2.7	3.5	2.6	0	0.39	0	0	0	0	0	0	0	0	0	0	101	25	0	0.11	0.1	10	5
Tofu	100	13-570	0.15269	0.151	0.0021	1.102	8.1	4.2	0.7	73	304	0.3	0.3	0	0	0.5	0	0	0	0.8	0	2	0	0	0	0	4	0	0	0.02	0	0	9
Chickpeas	100	13-670	0.48	0.151	0.0021	1.102	8.4	3	18.3	129	547	17.6	0.7	4.3	7.1	0.29	0	0	0	0.57	0	1.43	0	0	0	0	1	48	0	0.03	0	0	4
Lentils	100	13-658	0.48	0.151	0.0021	1.102	8.1	0.7	16.9	102	434	16.5	0.4	1.9	6.3	0	0	0	0	0.18	0	0.35	0	0	0	0	0	10	0	0.04	0	0	6
Kidney Beans	100	13-660	0.48	0.151	0.0021	1.102	8.6	1	15.1	100	425	14.3	0.8	6.7	6.8	0.2	0	0	0	0	0	0.6	0	0	0	0	0	38	0	0.03	0	0	4
Avocado	100	14-386	0.016	0.068	0.0016	0.049	1.8	17.4	1.8	171	703	0	0.4	3.4	3.1	4.15	0	0	0	9.98	0	2.3	0	0	0	0	7	19	0	0.09	0	1	2
Tempeh Burger	100	15-886	0.32	0.151	0.0021	1.102	8.3	7.9	22.2	188	792	20.8	1	1.8	1.3	0	0	0	0	0	0	0	0	0	0	21.3	130	41	0.2	0.15	0.2	0	8
